# Supplementary material for: Microbiological and Ergonomic Effects of Three Prototypes of a Device to Reduce Aerosol Dispersion in Dental Care During the COVID-19 Pandemic: A Randomized Controlled Clinical Trial
Source: Dent J (Basel). 2025 Jan 26;13(2):54. doi: 10.3390/dj13020054 (PMC11854043; doi:10.3390/dj13020054)
Supplement: Supplementary file 1 [file dentistry-13-00054-s001.zip]

Archive with 1 entries (1 files):
- dentistry-3398654-supplementary.xlsx
