# Supplementary material for: Microbiological and Ergonomic Effects of Three Prototypes of a Device to Reduce Aerosol Dispersion in Dental Care During the COVID-19 Pandemic: A Randomized Controlled Clinical Trial
Source: Dent J (Basel). 2025 Jan 26;13(2):54. doi: 10.3390/dj13020054 (PMC11854043; doi:10.3390/dj13020054)
Supplement: Supplementary file 1 [file dentistry-13-00054-s001.zip › dentistry-3398654-supplementary.xlsx]

## Sheet: Sheet1
Data_atendimento	Removeu	Grupo	Sexo_paciente	Idade_paciente	Escolaridade	escolaridade_cat	Peso	Altura	imc	Fumante	Doença_cardiovascular	Hipertensão	Diabetes	Avaliação_paciente	Profissional	Idade_profissional	Especialidade	Sexo_profissional	Questão4	Questão5	Questão6	Questão7	Questão8	Questão9	Questão10	Tipo_de_procedimento	Dente	local_procedim	Duração_atendimento	Refletor_antes	Refletor_depois	Encosto_antes	Encosto_depois	Mesa_antes	Mesa_depois	Avental_antes	Avental_depois	Máscara_antes	Máscara_depois	Faceshield_antes	Faceshield_depois	Gorro_antes	Gorro_depois	Babeiro_antes	Babeiro_depois	Bancada_antes	Bancada_depois	Parede_antes	Parede_depois
09/09/2020	#NULL!	1	1	36	5	2	75	166	27.2173	2	2	2	2	#NULL!	2	34	1	1	3	4	5	5	4	4		1	24	3	20	1	9	6	3	0	2	0	10	0	2.5	0	104	0	2	0	0	6	1	0	1
11/09/2020	#NULL!	1	1	41	4	2	65	160	25.3906	2	2	2	2	#NULL!	3	32	1	2	4	5	5	5	5	5		1	28	3	30	0	4	2	0	2	2	3	2.5	1	3	2	2.5	15	8	0	3	1	5	1	0
13/11/2020	#NULL!	1	2	70	2	1	#NULL!	170	#NULL!	2	2	1	2	#NULL!	4	35	1	1	2	3	5	5	5	5		1	22	1	15	1	0	1.5	5	0	91	0	6	0	1	13	144	2.5	1	0	50.5	2	3	0	0
14/09/2020	#NULL!	1	1	29	6	3	78	163	29.3575	2	2	2	2	#NULL!	1	32	1	2	4	5	5	5	5	5		1	11	1	35	2	7	1	2	2	3	0	0.5	2	0	19	12.5	0	1	0	8	1	8	1	0
15/12/2020	#NULL!	1	2	33	6	3	93	178	29.3524	2	2	2	2	#NULL!	3	32	1	2	2	4	5	5	5	4		1	15	3	25	0	1	0	58.5	0	0	0.5	0.5	0	0	0	6	0	1	0	6	0	1	107.5	1.5
16/04/2021	#NULL!	1	2	40	5	2	89	177	28.4082	2	2	2	2	#NULL!	2	34	1	1	1	4	5	5	5	4	Utilizado jato de bicarbonato percebo que há uma dispersão muito grande de saliva + água, o que dá uma sensação de pouca proteção-biossegurança.	3	99	5	25	0	4.5	0	175	0	0	1	93.5	1	24.5	2	250	1	55	0	250	1	2	0	1
20/11/2020	#NULL!	1	2	32	5	2	74	173	24.7252	2	2	2	2	#NULL!	5	40	1	2	5	5	5	5	5	5		2	36	4	30	1	0	5.5	3	41	0	0	0	1	0	2	0	0	2	0	4	44	49.5	0	0
21/09/2020	#NULL!	1	1	42	5	2	79	173	26.3958	2	2	2	2	#NULL!	3	32	1	2	3	5	5	5	5	5		1	46	4	50	0	6	2	1	1	8.5	1	1	0	0	1	9	0	2	0	27	0	18.5	0	0
21/10/2020	#NULL!	1	2	37	6	3	91	189	25.4752	1	2	2	2	#NULL!	3	32	1	2	3	5	5	5	5	5		1	26	3	30	0	1	0	14.5	0	0	1	1	3	2	1	34.5	2	14	0	3	1	8	0	4
23/10/2020	#NULL!	1	2	61	4	2	95	174	31.378	2	2	1	2	#NULL!	2	34	1	1	4	2	4	3	4	4		1	17	3	55	3	52.5	2	0.5	0	1	0	1	0	22	10	93	7	10	0	195.5	25.5	10	77	0
23/10/2020	#NULL!	1	1	#NULL!	1	1	61	165	22.4059	2	2	2	2	#NULL!	3	32	1	2	3	5	5	5	5	5		1	23	1	20	1	1	6	2	0	1	0	4	1	3	13	14	3	5	1	10	2	2	0	0
24/11/2020	#NULL!	1	1	56	6	3	80	158	32.0461	2	2	2	2	#NULL!	5	40	1	2	5	5	5	5	5	5		1	16	3	45	4.5	31	3	7.5	6.5	2	0	4	1	1	14.5	40	12.5	3	1.5	317	3	15.5	1	0
12/03/2021	#NULL!	1	2	23	6	3	93	179	29.03	2	2	2	2	#NULL!	2	34	1	1	3	2	4	3	4	5		3	99	5	50	0	31	1	7.5	0	1	0	144.5	0	3	0	152	0	4.5	0	250	1	1.5	0	0
31/08/2020	#NULL!	1	#NULL!	#NULL!	#NULL!	#NULL!	#NULL!	#NULL!	#NULL!	#NULL!	#NULL!	#NULL!	#NULL!	#NULL!	1	32	1	2	3	4	5	5	4	5		1	34	4	50	0.5	135.5	0	133	1	38.5	1	35	1.5	11	2.5	13.5	1	4.5	0	5.5	29.5	28.5	0	2
02/07/2021	#NULL!	2	2	32	6	3	90	186	26.0146	2	2	2	2	4	7	34	1	2	5	4	4	4	3	4		3	99	5	25	0.5	1.5	0	1.5	0	0	1	71	4	10	1	0	2	24.5	0	3	0	6.5	0	3
02/10/2020	#NULL!	2	2	36	6	3	91	189	25.4752	1	2	2	2	4	4	35	1	1	5	3	3	4	3	2		1	26	3	35	0	9.5	1	4.5	0	5.5	0	2	0	14	0	3	0.5	14.5	0	119.5	0	3	0	0
06/07/2021	#NULL!	2	1	31	5	2	65	168	23.03	2	2	2	2	4	7	34	1	2	5	4	3	4	4	4		3	99	5	25	0	6	4	0	0	0	0.5	11	2.5	0.5	0	0.5	3	11	0	101.5	0	0.5	0	0
07/10/2020	#NULL!	2	1	50	4	2	69	168	24.4473	1	2	1	2	4	6	49	3	1	4	1	2	2	4	4		2	31	2	30	1	0.5	0	0.5	0	56.5	0	0	1.5	0.5	0	0	2	0	0	51	0.5	6	2.5	1.5
08/06/2021	#NULL!	2	1	18	4	2	55	165	20.202	2	2	2	2	5	7	34	1	2	5	4	4	4	3	4		3	99	5	25	2	27	0	0	0	0	0	20	2.5	0.5	0	0	1.5	3.5	0	46.5	0	0	0	0
09/09/2020	#NULL!	2	2	49	6	3	80	180	24.6914	1	2	2	2	4	3	32	1	2	5	3	3	4	3	3		1	24	3	55	0	7.5	6	7	101.5	104	0	39	0	32.5	0	16	2.5	19	0	4	2	1	0	5
13/07/2021	#NULL!	2	1	45	3	1	67	#NULL!	#NULL!	2	2	2	2	5	7	34	1	2	5	4	4	4	3	3		3	99	5	25	0	1	3.5	0	0	0	0	145	0.5	0.5	0.5	1	20	11	0.5	1	1	2	0.5	0
16/07/2021	#NULL!	2	1	35	6	3	63	160	24.6094	2	2	2	2	4	7	34	1	2	5	4	3	4	4	3		3	99	5	20	0	64.5	0	0.5	0	0	0	41.5	4	1	0	0	4.5	15.5	0.5	250	1.5	3.5	0	0
18/05/2021	#NULL!	2	2	34	6	3	74	178	23.3556	2	2	2	2	3	4	35	1	1	5	1	2	2	1	1		3	99	5	15	0	0	0	3.5	0	0.5	0	41.5	0	0	0.5	0	30.5	5	0	1	0.5	17	0	0
20/07/2021	#NULL!	2	1	36	4	2	#NULL!	#NULL!	#NULL!	2	2	2	2	3	7	34	1	2	5	4	4	4	4	4		3	99	5	25	1	2	0	180	0	0	0	70	4.5	2.5	0.5	1.5	0.5	1	0	32	0	1.5	0	0
20/07/2021	#NULL!	2	2	34	6	3	80	179	24.968	2	2	2	2	5	3	33	1	2	4	3	3	3	2	3		3	99	5	25	0	5	0	125	0	0	0	8.5	5.5	1	151.5	141	105.5	10	0	55	0	3	0	0
21/05/2021	#NULL!	2	2	34	6	3	80	178	25.2493	2	2	2	2	4	3	33	1	2	4	3	3	3	2	3		3	99	5	20	1	2.5	0	0.5	0.5	1.5	3.5	6	0.5	7.5	0	0	16	26.5	0	101.5	0	4	0	0
22/06/2021	#NULL!	2	2	48	4	2	84	169	29.4107	2	1	1	2	4	7	34	1	2	5	3	3	4	3	3		3	99	5	30	0	1.5	0.5	0.5	0	0	1	241	7.5	12	0	125.5	0	15	0	3.5	0	3.5	0	0
23/04/2021	#NULL!	2	1	24	5	2	69	178	21.7776	2	2	2	2	4	3	33	1	2	5	3	3	3	4	3		3	99	5	30	0	11	0	0	0	0	0	0.5	1	0.5	3	0.5	3.5	2.5	0	69	1	3	0	0
29/06/2021	#NULL!	2	2	24	4	2	100	174	33.0295	1	2	2	2	4	7	34	1	2	5	4	4	5	4	4		3	99	5	20	0	46.5	0	0	0	0.5	0	81.5	1.5	4	0	0	0.5	6.5	0	1.5	0.5	11.5	0	0
04/05/2021	#NULL!	3	2	25	6	3	59	168	20.9042	2	2	2	2	5	2	34	1	1	4	3	3	3	3	3	O procedimento foi realizado utilizando equipamento ultrassônico, em alguns locais, pela necessidade de inclinação da peça de mão, tive bastante dificuldade de acesso.	3	99	5	40	0.5	15.5	0	1.5	0	1	0	15	0.5	1	1.5	11.5	5.5	3.5	0	1.5	1	48	0	0
06/04/2021	#NULL!	3	2	33	4	2	80	180	24.6914	2	2	2	2	4	3	33	1	2	5	3	3	3	3	3		1	24	3	20	0	0	0.5	0	0	1.5	0.5	1	1	1	1.5	1	1	0	0	50.5	1.5	5	125	0
06/04/2021	#NULL!	3	2	35	6	3	80	183	23.8884	2	2	2	2	5	5	40	1	2	5	4	4	3	2	3	Senti falta de espaço para manusear o instrumental entre o acrílico e a boca do paciente. Maior limitação para acessar arcada superior, em especial quadrante 2.	3	99	5	35	138	2.5	0.5	9	0	0	0	10	26.5	17	39	14.5	58.5	79.5	0	6	0	10	0	0
06/10/2020	#NULL!	3	1	56	4	2	51	153	21.7865	2	2	1	2	4	4	35	1	1	5	2	1	2	2	3		1	44	4	30	1.5	1	2	1	2	6.5	1.5	73	5	1	0.5	5.5	1	4	0	1	18.5	0.5	1	0
09/04/2021	#NULL!	3	2	62	6	3	#NULL!	#NULL!	#NULL!	2	2	2	2	3	4	35	1	1	4	2	1	2	2	2		3	99	5	25	0	0	0	0	0	0	0	196	0	0	0	1	0.5	2	0.5	282	0	2	0.5	0
16/03/2021	#NULL!	3	2	#NULL!	6	3	75	175	24.4898	2	2	2	2	4	2	34	1	1	5	4	3	3	4	4	Gostei muito de utilizar o dispositivo. Me senti segura e protegida para realizar os procedimentos sem gerar aerossol	3	99	5	40	2.5	0.5	26.5	12.5	0	0	0	19.5	0	3	3	5	0	3	0	265	0	2	4	0
16/03/2021	#NULL!	3	2	52	6	3	70	170	24.2215	2	2	2	2	3	4	35	1	1	4	2	1	1	1	3	Melhorar o design da caixa	3	99	5	15	0.5	0	1	3.5	4	3.5	0	172	1.5	0	16	25.5	2	8	0	250	128.5	6.5	0	0
16/04/2021	#NULL!	3	1	24	5	2	54	153	23.0681	2	2	2	2	5	3	33	1	2	4	3	3	3	2	3		3	99	5	15	0	2	0	1	0	0	0	6.5	0	0	0	0	4.5	5.5	0	7	0	6.5	0	0
16/09/2020	1	3	2	43	4	2	80	167	28.6851	2	2	2	2	4	1	32	1	2	5	2	1	1	3	2	Diminuir o tamanho da caixa, precisei remover durante a consulta	1	16	3	#NULL!	#NULL!	#NULL!	#NULL!	#NULL!	#NULL!	#NULL!	#NULL!	#NULL!	#NULL!	#NULL!	#NULL!	#NULL!	#NULL!	#NULL!	#NULL!	#NULL!	#NULL!	#NULL!	#NULL!	#NULL!
19/03/2021	#NULL!	3	2	38	6	3	88	188	24.8981	2	2	2	2	4	2	34	1	1	5	3	4	3	2	2	O paciente era alto e 'grande', a caixa ficou relativamente pequena para atendâ-lo. Foi difícil acesso às cavidades na região que trabalhei	1	13	1	40	0	2.5	1	0	0	4	0	5	0.5	0	0	1	0	0	1	65.5	2	0	0	1
19/08/2020	#NULL!	3	1	#NULL!	#NULL!	#NULL!	#NULL!	#NULL!	#NULL!	#NULL!	#NULL!	#NULL!	#NULL!	#NULL!	3	32	1	2	4	3	3	4	4	4		1	16	3	10	1	0	1.5	101	1.5	6	0	8	10.5	6.5	0	8.5	4	1.5	0	1	6.5	7	0	0
20/04/2021	#NULL!	3	1	37	6	3	67	174	22.1297	2	2	2	2	4	2	34	1	1	4	2	2	3	2	3	O procedimento realizado foi no s4, tive bastante dificuldade de posicionar ar canetas de alta/baixa para realizar os preparos	1	45	4	55	0	0.5	1	2	0	1	8.5	6.5	21	0	2	6.5	1	1	68.5	42.5	125	7	125	0
23/03/2021	#NULL!	3	2	29	6	3	70	170	24.2215	2	2	2	2	4	4	35	1	1	5	1	1	1	1	2	Melhorar o design do dispositivo	3	99	5	20	0	1	0	0.5	0	0	1.5	57.5	0	1.5	0	2	7.5	3.5	0	3.5	1	0.5	0	0
26/08/2020	1	3	1	35	5	2	69	170	23.8754	2	2	2	2	2	3	32	1	2	5	2	1	2	2	2	Precisei remover dispositivo	1	24	3	#NULL!	#NULL!	#NULL!	#NULL!	#NULL!	#NULL!	#NULL!	#NULL!	#NULL!	#NULL!	#NULL!	#NULL!	#NULL!	#NULL!	#NULL!	#NULL!	#NULL!	#NULL!	#NULL!	#NULL!	#NULL!
27/04/2021	#NULL!	3	1	24	5	2	54	153	23.0681	2	2	2	2	5	3	33	1	2	4	2	2	2	4	4		1	46	4	30	0	0.5	0	52.5	0	0	0	12.5	0.5	1	1	0	0	1.5	0	5.5	0.5	3.5	0	0
04/09/2020	#NULL!	4	2	56	6	3	100	182	30.1896	1	2	1	2	3	3	32	1	2	3	2	2	2	2	3		1	35	4	30	0	0	0	2	0	1	1	3	2	0	0	1	14	2	0	4	1	2	0	0
07/05/2021	#NULL!	4	2	49	5	2	95	176	30.6689	2	2	2	2	4	7	34	1	2	4	2	2	4	2	4	Na realização do procedimento na região posterior senti mais dificuldade de visualização. Apesar da dificuldade ergonômica consegui realizar os procedimentos propostos com qual	1	17	3	60	0	11	0	0	0	3	0.5	14.5	0	0	0.5	1	11.5	15	0	5.5	0	4	0	0
09/04/2021	#NULL!	4	2	28	4	2	101	#NULL!	#NULL!	2	2	2	2	5	2	34	1	1	4	3	3	2	3	2	O paciente tinha estatura mediana (1,70, o que facilitou o atendimento. Senti dificuldade para manipular as canetas (alta e baixa) na região em que trabalhei (anterior)	1	23	1	40	0	0	1	0	0	0	0	3.5	23	0	1	11	0	5	0	227	13	2	0	0
09/09/2020	#NULL!	4	2	33	6	3	90	178	28.4055	2	2	2	2	3	4	35	1	1	4	1	1	2	1	1	Sugiro outro formato para o dispositivo	2	27	3	50	1	24	0	0	3	3	1	3	1	2	4	1	0	2	0	24	1	2	4	0
11/05/2021	#NULL!	4	2	35	6	3	70	180	21.6049	2	2	2	2	4	2	34	1	1	4	3	3	2	2	3	Paciente magro, facilitou a minha mobilidade para realizar o procedimento.	1	11	1	30	1	5.5	1	6.5	0	1.5	0	12	1	1	0	5.5	0	1.5	0	250	0	1.5	1	1.5
13/04/2021	#NULL!	4	1	37	4	2	80	166	29.0318	2	2	2	2	4	2	34	1	1	4	3	3	3	2	2	O procedimento permitiu melhor acesso à cavidade bucal mas tive dificuldade em trabalhar nos dentes ântero-superiores, instrumento batia no dispositivo.	3	99	5	35	42.5	12	5	1	0	1	0	1	1	1	0	1	1	2	0	1	2	1	0	0
13/05/2021	#NULL!	4	2	41	4	2	90	173	30.0712	2	2	1	2	4	3	33	1	2	3	2	4	3	2	3		3	99	5	20	0	0.5	0	1	0	0	0	4.5	0	1	0	0	6.5	2.5	0	149	0	0	0	0
14/05/2021	#NULL!	4	1	40	5	2	57	169	19.9573	2	2	2	2	4	7	34	1	2	5	3	3	4	3	5		3	99	5	25	0	13	0	1	0	1	1	4	0	1	0	0	2	1	0	250	0	1	0	0
18/05/2021	#NULL!	4	1	37	4	2	78	167	27.968	2	2	2	2	3	7	34	1	2	5	4	4	4	3	4		3	99	5	20	0	126.5	0	0	0	0	0	23.5	1	0	4	5	3	17.5	0	41.5	3.5	7	0	0
19/03/2021	#NULL!	4	1	28	6	3	55	168	19.487	2	2	2	2	5	3	32	1	2	3	3	2	3	3	3		3	99	5	25	1	2.5	0	6.5	0	0	0	9.5	1	1	1.5	0	3	1	0	3	1.5	5	0	0
23/04/2021	#NULL!	4	1	30	1	1	#NULL!	#NULL!	#NULL!	2	2	2	2	4	2	34	1	1	3	2	2	2	3	3	Prejudicada a visualização durante o procedimento. O dispositivo não deixa a luz entrar completamente, o que prejudica a sua execução.	1	22	1	50	0	8.5	1	2	1.5	0	0	0	0	1	0	1	0	1	0	161.5	1	7	0	0
25/05/2021	#NULL!	4	2	45	5	2	79	183	23.5898	2	2	2	2	4	4	35	1	1	4	2	3	2	3	3		3	99	5	20	0	1	0	2.5	0	1	0	44.5	0	1.5	0	25	4	16.5	0.5	1	0	0	0	0
25/05/2021	#NULL!	4	1	46	4	2	62	167	22.231	2	2	2	2	4	7	34	1	2	5	4	3	2	2	3		3	99	5	20	0	53.5	0	4	0.5	0	0	5.5	0.5	3.5	2	0	1	2	0	15	0	2.5	1	0
26/03/2021	1	4	1	30	1	1	#NULL!	149	#NULL!	2	2	2	2	3	2	34	1	1	3	2	1	1	3	2	O dispositivo é muito frágil. Os instrumentais perfuram a barreira. A visão é ruim. O papel filme não é transparente o suficiente. Dispositivo auxilia na proteção, mas pouco.	1	22	1	120	#NULL!	#NULL!	#NULL!	#NULL!	#NULL!	#NULL!	#NULL!	#NULL!	#NULL!	#NULL!	#NULL!	#NULL!	#NULL!	#NULL!	#NULL!	#NULL!	#NULL!	#NULL!	#NULL!	#NULL!
28/09/2020	#NULL!	4	2	65	2	1	98	177	31.2809	2	1	2	1	4	4	35	1	1	4	1	1	2	2	3		2	11	1	40	2	2	0	4	0	2.5	0	2.5	2	0	0	0	1.5	2.5	0	167.5	1	1	0	0
[truncated: 43 more columns]
